# Supplementary material for: Underestimated Incidence Rate of Pertussis in the Community: Results from Active Population-Based Surveillance in Yiwu, China
Source: Microorganisms. 2024 Oct 30;12(11):2186. doi: 10.3390/microorganisms12112186 (PMC11596255; doi:10.3390/microorganisms12112186)
Supplement: Supplementary file 1 [file microorganisms-12-02186-s001.zip]

Archive with 1 entries (1 files):
- microorganisms-3247286-supplementary.pdf
